# Supplementary material for: Comparative Brain Proteomic Analysis between Sham and Cerebral Ischemia Experimental Groups
Source: Int J Mol Sci. 2024 Jul 9;25(14):7538. doi: 10.3390/ijms25147538 (PMC11277324; doi:10.3390/ijms25147538)
Supplement: Supplementary file 1 [file ijms-25-07538-s001.zip]

Archive with 1 entries (1 files):
- ijms-3072569-supplementary.pdf
